# Supplementary material for: Substitution of Proline Residues by 4-Fluoro-l-Proline Affects the Mechanism of the Proline-Rich Antimicrobial Peptide Api137
Source: Antibiotics (Basel). 2025 May 31;14(6):566. doi: 10.3390/antibiotics14060566 (PMC12189828; doi:10.3390/antibiotics14060566)
Supplement: Supplementary file 1 [file antibiotics-14-00566-s001.zip]

Archive with 1 entries (1 files):
- antibiotics-3642063-supplementary.pdf
